# Supplementary material for: Nodal Merkel Cell Carcinoma with Unknown Primary Site and No Distant Metastasis: A Single-Center Series
Source: Cancers (Basel). 2022 Sep 29;14(19):4777. doi: 10.3390/cancers14194777 (PMC9563944; doi:10.3390/cancers14194777)
Supplement: Supplementary file 1 [file cancers-14-04777-s001.zip]

Archive with 1 entries (1 files):
- cancers-1889940-supplementary.pdf
